# Supplementary material for: A Dry Powder Platform for Nose-to-Brain Delivery of Dexamethasone: Formulation Development and Nasal Deposition Studies
Source: Pharmaceutics. 2021 May 26;13(6):795. doi: 10.3390/pharmaceutics13060795 (PMC8229415; doi:10.3390/pharmaceutics13060795)
Supplement: Supplementary file 1 [file pharmaceutics-13-00795-s001.zip]

Archive with 1 entries (1 files):
- pharmaceutics-1183808-supplementary.pdf
